# Supplementary material for: When Cannabis sativa L. Turns Purple: Biosynthesis and Accumulation of Anthocyanins
Source: Antioxidants (Basel). 2023 Jul 6;12(7):1393. doi: 10.3390/antiox12071393 (PMC10376404; doi:10.3390/antiox12071393)
Supplement: Supplementary file 1 [file antioxidants-12-01393-s001.zip]

Archive with 1 entries (1 files):
- antioxidants-2427305-supplementary.pdf
